# Supplementary material for: ResNet-based image processing approach for precise detection of cracks in photovoltaic panels
Source: Sci Rep. 2025 Jul 8;15:24356. doi: 10.1038/s41598-025-09101-z (PMC12238360; doi:10.1038/s41598-025-09101-z)
Supplement: Supplementary file 1 — Supplementary Material 1 [file 41598_2025_9101_MOESM1_ESM.zip]

Archive with 1 entries (1 files):
- model.py
