# Supplementary material for: ResNet-based image processing approach for precise detection of cracks in photovoltaic panels
Source: Sci Rep. 2025 Jul 8;15:24356. doi: 10.1038/s41598-025-09101-z (PMC12238360; doi:10.1038/s41598-025-09101-z)
Supplement: Supplementary file 1 — Supplementary Material 1 [file 41598_2025_9101_MOESM1_ESM.zip › model.py]

# Main code for the research paper

import torch
import torch.nn as nn
import torch.optim as optim
from torch.utils.data import Dataset, DataLoader
from torchvision import transforms, models
from torch.nn import BCEWithLogitsLoss
import os
import csv
import numpy as np
from skimage.io import imread
from skimage import exposure
from sklearn.model_selection import train_test_split
from torch.utils.tensorboard import SummaryWriter
from sklearn.metrics import f1_score, precision_score, recall_score
import json
import time
import warnings

# Suppress warnings for cleaner output
warnings.filterwarnings('ignore')

# Dataset Handler
class ChallengeDataset(Dataset):
    def __init__(self, cfg_path, valid_split_ratio=0.2, transform=None, mode='train', seed=42):
        params = read_config(cfg_path)
        self.input_data_path = params['input_data_path']
        self.cfg_path = cfg_path
        self.mode = mode
        self.transform = transform

        self.input_list = []
        self.sum_crack = 0
        self.sum_inactive = 0

        # Reading the dataset CSV file
        with open(params['input_csv_path']) as csv_file:
            reader = csv.DictReader(csv_file, delimiter=';')
            for row in reader:
                self.input_list.append(row)

        # Split into train, valid, test sets (70%/20%/10%)
        self.train_list, temp_list = train_test_split(
            self.input_list, test_size=0.3, random_state=seed
        )
        self.valid_list, self.test_list = train_test_split(
            temp_list, test_size=1/3, random_state=seed
        )

        for row in self.train_list:
            self.sum_crack += int(row['crack'])
            self.sum_inactive += int(row['inactive'])

        self.pos_weight = self._compute_pos_weight()

    def _compute_pos_weight(self):
        sum_crack = sum(int(row['crack']) for row in self.train_list)
        sum_inactive = sum(int(row['inactive']) for row in self.train_list)
        w_crack = (len(self.train_list) - sum_crack) / max(sum_crack, 1)
        w_inactive = (len(self.train_list) - sum_inactive) / max(sum_inactive, 1)
        return torch.tensor([w_crack, w_inactive])

    def __len__(self):
        if self.mode == 'train':
            return len(self.train_list)
        elif self.mode == 'valid':
            return len(self.valid_list)
        elif self.mode == 'test':
            return len(self.test_list)

    def __getitem__(self, idx):
        if self.mode == 'train':
            output_list = self.train_list
        elif self.mode == 'valid':
            output_list = self.valid_list
        elif self.mode == 'test':
            output_list = self.test_list

        label = np.zeros((2), dtype=int)
        label[0] = int(output_list[idx]['crack'])
        label[1] = int(output_list[idx]['inactive'])

        # Image Reading and Preprocessing (Grayscale)
        image = imread(os.path.join(self.input_data_path, output_list[idx]['filename']))
        
        # Apply histogram equalization for contrast adjustment
        image = exposure.equalize_hist(image)
        
        # Add channel dimension (H, W) -> (1, H, W)
        image = np.expand_dims(image, axis=0).astype(np.float32)
        
        if self.transform:
            image = self.transform(image)

        label = torch.from_numpy(label)
        return image, label


# ResNet Models for 1-channel input
class ResNet34(nn.Module):
    def __init__(self, n_in_channels=1, n_out_classes=2):
        super().__init__()
        self.model = models.resnet34(pretrained=True)
        # Modify first convolution for grayscale input
        self.model.conv1 = nn.Conv2d(
            n_in_channels, 64, kernel_size=7, stride=2, padding=3, bias=False
        )
        # Modify final fully connected layer
        self.model.fc = nn.Linear(self.model.fc.in_features, n_out_classes)

    def forward(self, x):
        return self.model(x)

class ResNet50(nn.Module):
    def __init__(self, n_in_channels=1, n_out_classes=2):
        super().__init__()
        self.model = models.resnet50(pretrained=True)
        self.model.conv1 = nn.Conv2d(
            n_in_channels, 64, kernel_size=7, stride=2, padding=3, bias=False
        )
        self.model.fc = nn.Linear(self.model.fc.in_features, n_out_classes)

    def forward(self, x):
        return self.model(x)

class ResNet152(nn.Module):
    def __init__(self, n_in_channels=1, n_out_classes=2):
        super().__init__()
        self.model = models.resnet152(pretrained=True)
        self.model.conv1 = nn.Conv2d(
            n_in_channels, 64, kernel_size=7, stride=2, padding=3, bias=False
        )
        self.model.fc = nn.Linear(self.model.fc.in_features, n_out_classes)

    def forward(self, x):
        return self.model(x)

def load_pretrained_model(model_type='resnet34', n_in_channels=1, n_out_classes=2):
    if model_type == 'resnet34':
        return ResNet34(n_in_channels, n_out_classes)
    elif model_type == 'resnet50':
        return ResNet50(n_in_channels, n_out_classes)
    elif model_type == 'resnet152':
        return ResNet152(n_in_channels, n_out_classes)
    else:
        raise ValueError(f"Unknown model type: {model_type}")


# Training and Testing Logic
class Training:
    def __init__(self, cfg_path, stopping_patience, num_epochs=10, resume=False, torch_seed=None):
        self.params = read_config(cfg_path)
        self.cfg_path = cfg_path
        self.resume = resume
        self.best_loss = float('inf')
        self.best_F1 = 0
        self.model_info = self.params.get('Network', {})
        self.epoch = 0
        self.num_epochs = num_epochs
        self.stopping_patience = stopping_patience
        self.no_improvement = 0

        if not self.resume:
            self.model_info['seed'] = torch_seed or self.model_info.get('seed', None)
            self.setup_cuda()
            self.writer = SummaryWriter(log_dir=os.path.join(self.params['tb_logs_path']))

    def setup_cuda(self, cuda_device_id=0):
        if torch.cuda.is_available():
            torch.backends.cudnn.fastest = True
            torch.cuda.set_device(cuda_device_id)
            self.device = torch.device('cuda')
            if self.model_info.get('seed'):
                torch.cuda.manual_seed_all(self.model_info['seed'])
                torch.manual_seed(self.model_info['seed'])
        else:
            self.device = torch.device('cpu')

    def setup_model(self, model, optimizer, optimizer_params, loss_function, pos_weight=None):
        print(f'\nThe model has {sum(p.numel() for p in model.parameters() if p.requires_grad):,} trainable parameters!\n')
        self.add_tensorboard_graph(model)
        self.model = model.to(self.device)
        self.optimizer = optimizer(self.model.parameters(), **optimizer_params)
        self.loss_function = loss_function(pos_weight=pos_weight.to(self.device) if pos_weight else None

    def add_tensorboard_graph(self, model):
        dummy_input = torch.rand(1, 1, 300, 300).to(self.device)  # Grayscale input
        self.writer.add_graph(model, dummy_input)

    def execute_training(self, train_loader, valid_loader):
        total_start_time = time.time()
        print("Starting training...")
        
        for epoch in range(self.num_epochs):
            epoch_start_time = time.time()
            train_loss = self.train_epoch(train_loader)
            valid_loss, valid_accuracy, valid_f1 = self.valid_epoch(valid_loader)
            
            epoch_time = time.time() - epoch_start_time
            self.writer.add_scalar('Loss/train', train_loss, epoch)
            self.writer.add_scalar('Loss/valid', valid_loss, epoch)
            self.writer.add_scalar('Accuracy/valid', valid_accuracy, epoch)
            self.writer.add_scalar('F1/valid', valid_f1, epoch)

            print(f"Epoch {epoch+1}/{self.num_epochs} | Time: {epoch_time:.1f}s | "
                  f"Train Loss: {train_loss:.4f} | Valid Loss: {valid_loss:.4f} | "
                  f"Valid Acc: {valid_accuracy:.4f} | Valid F1: {valid_f1:.4f}")

            # Early stopping and model checkpointing
            if valid_f1 > self.best_F1:
                self.best_F1 = valid_f1
                self.no_improvement = 0
                print(f"New best F1: {valid_f1:.4f}. Saving model...")
                torch.save(self.model.state_dict(), 
                          os.path.join(self.params['network_output_path'], "best_model.pth"))
            else:
                self.no_improvement += 1
                print(f"No improvement for {self.no_improvement}/{self.stopping_patience} epochs")
                
            if self.no_improvement >= self.stopping_patience:
                print(f"Early stopping at epoch {epoch+1}")
                break

        total_time = time.time() - total_start_time
        print(f"Training completed in {total_time/60:.1f} minutes")

    def train_epoch(self, train_loader):
        self.model.train()
        running_loss = 0.0
        for images, labels in train_loader:
            images, labels = images.to(self.device), labels.float().to(self.device)
            self.optimizer.zero_grad()
            outputs = self.model(images)
            loss = self.loss_function(outputs, labels)
            loss.backward()
            self.optimizer.step()
            running_loss += loss.item() * images.size(0)
        return running_loss / len(train_loader.dataset)

    def valid_epoch(self, valid_loader):
        self.model.eval()
        valid_loss = 0.0
        all_preds = []
        all_labels = []

        with torch.no_grad():
            for images, labels in valid_loader:
                images, labels = images.to(self.device), labels.float().to(self.device)
                outputs = self.model(images)
                loss = self.loss_function(outputs, labels)
                valid_loss += loss.item() * images.size(0)
                
                # Focus on crack detection (class index 0)
                preds = torch.sigmoid(outputs)[:, 0] > 0.5
                all_preds.extend(preds.cpu().numpy())
                all_labels.extend(labels[:, 0].cpu().numpy())

        # Calculate metrics
        valid_loss /= len(valid_loader.dataset)
        accuracy = np.mean(np.array(all_preds) == np.array(all_labels))
        f1 = f1_score(all_labels, all_preds, zero_division=0)
        return valid_loss, accuracy, f1

    def evaluate(self, test_loader):
        print("\nEvaluating on test set...")
        self.model.load_state_dict(torch.load(
            os.path.join(self.params['network_output_path'], "best_model.pth")
        ))
        self.model.eval()
        
        all_preds = []
        all_labels = []
        
        with torch.no_grad():
            for images, labels in test_loader:
                images = images.to(self.device)
                outputs = self.model(images)
                # Focus on crack detection (class index 0)
                preds = torch.sigmoid(outputs)[:, 0] > 0.5
                all_preds.extend(preds.cpu().numpy())
                all_labels.extend(labels[:, 0].cpu().numpy())
        
        # Calculate metrics
        accuracy = np.mean(np.array(all_preds) == np.array(all_labels))
        precision = precision_score(all_labels, all_preds, zero_division=0)
        recall = recall_score(all_labels, all_preds, zero_division=0)
        f1 = f1_score(all_labels, all_preds, zero_division=0)
        
        print(f"Test Results: Accuracy={accuracy:.4f}, Precision={precision:.4f}, "
              f"Recall={recall:.4f}, F1={f1:.4f}")
        return accuracy, precision, recall, f1

    def export_onnx(self, output_path="model.onnx"):
        self.model.eval()
        dummy_input = torch.randn(1, 1, 300, 300).to(self.device)
        torch.onnx.export(
            self.model,
            dummy_input,
            output_path,
            input_names=["input"],
            output_names=["output"],
            dynamic_axes={'input': {0: 'batch_size'}, 'output': {0: 'batch_size'}}
        )
        print(f"Model exported to {output_path}")

# Function to read config from a JSON file
def read_config(cfg_path):
    with open(cfg_path) as f:
        return json.load(f)

# Configuration Parameters (Table 5 and Table 9)
CONFIG_PARAMS = {
    'optimizer': 'Adam',
    'loss_function': 'BCEWithLogitsLoss',
    'learning_rate': 7e-5,
    'batch_size': 32,
    'validation_split_ratio': 0.2,
    'resume_training': False,
    'model_architecture': 'ResNet34',
    'data_loader_workers': 4,
    'stopping_patience': 10,
    'cfg_path': 'config.json',
    'input_data_path': 'data/EL_images',
    'input_csv_path': 'data/labels.csv',
    'tb_logs_path': 'logs',
    'network_output_path': 'models'
}

# Main script for training
class PVPanelCrackDetector:
    def __init__(self, experiment_name, model_type='resnet34', resume=False):
        self.experiment_name = experiment_name
        self.model_type = model_type
        self.resume = resume
        self.params = CONFIG_PARAMS
        self.model = load_pretrained_model(model_type=model_type)
        self.trainer = None

    def train(self, num_epochs=200):
        train_loader, valid_loader, test_loader = self._prepare_data()
        self._initialize_trainer(num_epochs)
        self.trainer.execute_training(train_loader, valid_loader)
        self.trainer.evaluate(test_loader)
        self.trainer.export_onnx(f"{self.experiment_name}.onnx")

    def _prepare_data(self):
        # Training augmentations
        transform_train = transforms.Compose([
            transforms.ToPILImage(),
            transforms.RandomVerticalFlip(p=0.5),
            transforms.RandomHorizontalFlip(p=0.5),
            transforms.RandomRotation(30),
            transforms.RandomResizedCrop(300, scale=(0.8, 1.0)),
            transforms.ToTensor(),
            transforms.Normalize(mean=[0.5], std=[0.5])
        ])
        
        # Validation/Test transformations (no augmentation)
        transform_eval = transforms.Compose([
            transforms.ToPILImage(),
            transforms.Resize(300),
            transforms.CenterCrop(300),
            transforms.ToTensor(),
            transforms.Normalize(mean=[0.5], std=[0.5])
        ])

        train_dataset = ChallengeDataset(
            self.params['cfg_path'], transform=transform_train, mode='train'
        )
        valid_dataset = ChallengeDataset(
            self.params['cfg_path'], transform=transform_eval, mode='valid'
        )
        test_dataset = ChallengeDataset(
            self.params['cfg_path'], transform=transform_eval, mode='test'
        )

        train_loader = DataLoader(
            train_dataset, 
            batch_size=self.params['batch_size'], 
            shuffle=True, 
            num_workers=self.params['data_loader_workers']
        )
        valid_loader = DataLoader(
            valid_dataset, 
            batch_size=self.params['batch_size'], 
            shuffle=False,
            num_workers=self.params['data_loader_workers']
        )
        test_loader = DataLoader(
            test_dataset, 
            batch_size=self.params['batch_size'], 
            shuffle=False,
            num_workers=self.params['data_loader_workers']
        )
        
        print(f"Dataset sizes: Train={len(train_dataset)}, Valid={len(valid_dataset)}, Test={len(test_dataset)}")
        return train_loader, valid_loader, test_loader

    def _initialize_trainer(self, num_epochs):
        optimiser_params = {'lr': self.params['learning_rate']}
        loss_function = BCEWithLogitsLoss
        pos_weight = ChallengeDataset(self.params['cfg_path']).pos_weight()

        self.trainer = Training(
            self.params['cfg_path'], 
            stopping_patience=self.params['stopping_patience'],
            num_epochs=num_epochs,
            resume=self.resume
        )
        self.trainer.setup_model(
            model=self.model,
            optimizer=optim.Adam,
            optimizer_params=optimiser_params,
            loss_function=loss_function,
            pos_weight=pos_weight
        )

# Running the training
if __name__ == '__main__':
    # Create output directories
    os.makedirs('models', exist_ok=True)
    os.makedirs('logs', exist_ok=True)
    
    # Train all models from paper
    for model_name in ['resnet34', 'resnet50', 'resnet152']:
        print(f"\n{'='*50}")
        print(f"Training {model_name.upper()} model")
        print(f"{'='*50}")
        detector = PVPanelCrackDetector(
            experiment_name=f"{model_name}_experiment",
            model_type=model_name
        )
        detector.train(num_epochs=200)
